# Supplementary material for: Anti-Inflammatory Effect of Turbo cornutus Viscera Ethanolic Extract against Lipopolysaccharide-Stimulated Inflammatory Response via the Regulation of the JNK/NF-kB Signaling Pathway in Murine Macrophage RAW 264.7 Cells and a Zebrafish Model: A Preliminary Study
Source: Foods. 2022 Jan 27;11(3):364. doi: 10.3390/foods11030364 (PMC8834147; doi:10.3390/foods11030364)
Supplement: Supplementary file 1 [file foods-11-00364-s001.zip]

Archive with 1 entries (1 files):
- foods-1459009-supplementary.pdf
